# Supplementary material for: Coronary Bifurcation PCI—Part II: Advanced Considerations
Source: J Cardiovasc Dev Dis. 2025 Nov 6;12(11):439. doi: 10.3390/jcdd12110439 (PMC12653562; doi:10.3390/jcdd12110439)
Supplement: Supplementary file 1 [file jcdd-12-00439-s001.zip]

Archive with 1 entries (1 files):
- jcdd-3927754-supplementary.pdf
